# Supplementary material for: B cell-derived anti-beta 2 glycoprotein I antibody mediates hyperhomocysteinemia-aggravated hypertensive glomerular lesions by triggering ferroptosis
Source: Signal Transduct Target Ther. 2023 Mar 13;8:103. doi: 10.1038/s41392-023-01313-x (PMC10008839; doi:10.1038/s41392-023-01313-x)
Supplement: Supplementary file 2 — Table 1--Lipidomics of kidney tissue [file 41392_2023_1313_MOESM2_ESM.xlsx]

## Sheet: Sheet1
Lipidomics of kidney tissue
	Sham 1	Sham 2	Sham 3	Sham 4	HHcy 1	HHcy 2	HHcy 3	HHcy 4	2K1C 1	2K1C 2	2K1C 3	2K1C 4	KH 1	KH 2	KH 3	KH 4	KHR 1	KHR 2	KHR 3	KHR 4	Sham	HHcy	2K1C	KH	KHR
(nmol/g protein)	A	A	A	A	B	B	B	B	C	C	C	C	D	D	D	D	E	E	E	E	mean	mean	mean	mean	mean
PE12:0(06:0/06:0)	0.264254	0.290869	0.23753	0.220442	0.345464	0.268126	0.343811	0.311428	0.32113	0.363425	0.364323	0.364191	0.49945	0.54042	0.306467	0.431583	0.304669	0.24426	0.337607	0.249442	0.253274	0.317207	0.353267	0.44448	0.283994
PE32:0(16:0/16:0)	13.0598	16.6455	17.1344	21.2703	23.5156	18.4778	19.1921	18.2838	18.0198	23.7526	16.2902	23.6934	39.0009	27.6089	22.9153	19.8393	18.3585	17.9336	17.4637	14.5545	17.0275	19.8674	20.439	27.3411	17.0776
PE36:0(18:0/18:0)	55.1188	71.4112	72.3479	70.0312	82.0034	55.6521	58.0144	69.7587	72.5997	82.493	85.1791	84.4635	108.759	133.087	95.9676	113.835	67.0985	61.3419	73.7583	63.1414	67.2273	66.3572	81.1838	112.912	66.335
PE34:1(16:0/18:1)	26.3907	28.2387	38.7944	42.3657	43.1851	30.1164	37.5371	33.5911	43.5089	38.9281	44.2364	37.1929	60.9891	55.7646	53.0648	48.2843	34.9394	28.7649	36.2851	34.6716	33.9474	36.1074	40.9666	54.5257	33.6653
PE34:2(16:0/18:2)	77.6162	101.976	105.528	131.88	107.855	74.9619	95.49	95.0359	101.616	95.109	83.5246	123.296	166.181	171.419	168.028	191.772	75.988	65.8139	128.817	132.559	104.25	93.3356	100.886	174.35	100.794
PE36:4(16:0/20:4)	356.317	420.173	589.357	540.166	592.544	386.085	544.297	505.285	545.747	671.509	603.831	676.748	822.888	835.293	725.328	778.886	538.65	407.206	634.028	498.407	476.503	507.053	624.459	790.599	519.573
PE38:6(16:0/22:6)	615.967	819.64	1045.79	923.816	1116.46	753.678	1015.24	826.544	1003.03	1088.59	1143.54	1124.96	1444.95	1360.07	1199.28	1299.48	969.368	744.95	1094.31	1525.29	851.304	927.979	1090.03	1325.94	1083.48
PE36:2(18:0/18:2)	170.787	227.587	254.487	303.53	262.125	180.92	237.951	197.436	251.728	217.444	214.185	303.72	420.383	379.495	403.372	433.856	195.019	163.622	292.493	271.983	239.098	219.608	246.769	409.276	230.779
PE38:4(18:0/20:4)	16053	18704.8	25219.7	23233.8	26381.4	18710	26297.9	22182.5	27335.9	25391.7	24484.9	27407.6	38601.7	36463.7	33603.9	38121.5	21717.2	17929.3	25465.1	20883.4	20802.8	23392.9	26155	36697.7	21498.8
PE40:6(18:0/22:6)	399.453	482.726	564.344	589.496	768.134	480.822	713.349	551.079	736.44	658.194	649.293	810.409	959.879	1124.8	853.018	910.851	621.55	451.867	624.526	632.209	509.005	628.346	713.584	962.137	582.538
Lyso PE14:0	7.81044	2.31309	10.305	6.13278	10.344	3.86735	7.03766	10.4161	3.15458	9.06301	5.03793	13.4339	24.0681	10.7931	20.6868	15.2329	3.57439	6.55932	8.20983	6.60149	6.64033	7.91627	7.67234	17.6952	6.23626
Lyso PE16:0	105.163	110.834	142.937	125.189	169.711	122.523	189.869	186.021	155.375	172.434	152.966	246.668	261.821	301.734	226.906	223.853	128.783	99.3915	183.881	242.943	121.031	167.031	181.861	253.578	163.75
Lyso PE18:0	94.9536	107.533	117.945	101.899	131.653	107.141	160.865	143.982	116.1	119.515	103.347	202.691	226.258	238.386	195.463	207.162	81.6599	76.8391	141.466	215.799	105.583	135.91	135.413	216.817	128.941
Lyso PE18:1	53.4064	54.548	70.5728	51.7435	73.4811	54.9732	83.3369	69.7094	77.8408	77.9271	68.7868	98.4118	119.957	121.639	130.502	117.526	47.9279	39.745	96.9248	124.847	57.5677	70.3751	80.7416	122.406	77.3612
PC16:0(08:0/08:0)	0.105509	0.170698	0.188506	0.123841	0.182769	0.188312	0.158324	0.120904	0.188875	0.208343	0.165034	0.312733	0.228465	0.208825	0.284786	0.210314	0.146304	0.179285	0.207322	0.142892	0.147139	0.162577	0.218746	0.233098	0.168951
PC20:0(10:0/10:0)	0.0489695	0.0516413	0.0324854	0.0539437	0.151685	0.0778823	0.0867105	0.187873	0.124023	0.0341488	0.0469403	0.0315136	0.289947	0.141105	0.0390751	0.0266576	0.0422939	0.0819512	0.0483575	0.0395112	0.04676	0.126038	0.0591564	0.124196	0.0530285
PC28:0(14:0/14:0)	0.114029	0.148568	0.139095	0.143234	0.242407	0.277775	0.207738	0.300848	0.205123	0.296475	0.206998	0.239171	0.315847	0.281492	0.184454	0.234163	0.235483	0.244132	0.213402	0.160878	0.136232	0.257192	0.236942	0.253989	0.213474
PC30:0(15:0/15:0)	3.84157	5.93228	5.65694	5.27309	5.65555	6.17473	4.52656	7.49048	7.42704	10.963	7.7026	7.59757	5.27475	9.48103	5.84046	6.43328	8.71816	5.57052	7.14541	3.32845	5.17597	5.96183	8.42254	6.75738	6.19063
PC32:0(16:0/16:0)	186.177	216.602	240.754	194.427	282.738	281.603	226.575	284.207	323.776	495.486	336.409	275.003	325.24	449.655	224.58	197.96	362.039	280.644	198.041	117.04	209.49	268.781	357.669	299.359	239.441
PC34:0(17:0/17:0)	21.1543	27.6487	21.2676	21.0038	26.6895	26.1686	19.0863	26.4614	26.7727	43.5181	31.6188	27.8685	29.7414	43.6529	25.4817	24.6742	30.3698	26.9039	22.2521	16.2017	22.7686	24.6014	32.4445	30.8876	23.9319
PC36:0(18:0/18:0)	1.46704	2.00516	1.59599	1.37267	1.83657	1.69218	1.19174	1.57067	1.6287	3.33293	2.01185	1.95229	2.0632	3.08516	1.71994	1.57337	1.89262	1.75796	1.51613	0.989872	1.61022	1.57279	2.23144	2.11042	1.53915
PC40:0(20:0/20:0)	0.478574	0.739569	0.482228	0.440996	0.70714	0.692762	0.550449	0.79969	0.492506	1.75202	0.935005	0.896682	0.708165	1.23882	0.668258	0.799609	0.627374	0.803748	0.585064	0.56839	0.535342	0.68751	1.01905	0.853714	0.646144
PC32:2(16:1/16:1)	3.14553	4.55727	3.83631	4.34572	6.30447	5.88471	4.00412	5.81301	6.5324	8.16799	6.73657	6.32612	5.2169	8.14161	5.44494	6.21703	5.25521	5.21355	6.02171	4.07814	3.97121	5.50158	6.94077	6.25512	5.14215
PC36:2(18:1/18:1)	118.021	151.896	154.124	140.333	133.844	122.606	101.569	130.668	185.275	207.144	157.595	136.128	139.845	200.939	174.454	161.591	144.345	117.369	149.804	86.4771	141.094	122.172	171.535	169.207	124.499
PC36:4(18:2/18:2)	29.8544	41.6324	40.4308	39.3533	42.3242	39.6904	29.0226	39.774	48.0756	60.9275	51.7603	44.134	43.8189	56.7882	47.8693	47.2065	38.7006	35.4071	46.0997	31.9897	37.8177	37.7028	51.2243	48.9207	38.0492
PC40:2(20:1/20:1)	0.594	0.843485	0.793506	0.769876	0.936732	0.816719	0.667958	0.860064	0.897725	1.7549	1.24159	0.967876	1.0457	1.25651	0.934962	0.927145	0.974818	0.781472	0.898785	0.616409	0.750217	0.820369	1.21552	1.04108	0.817871
PC40:8(20:4/20:4)	33.2726	45.2593	48.4527	39.6164	43.6272	42.9461	39.1334	36.7977	58.0381	62.1397	54.1099	59.2032	42.1058	62.0707	55.0084	53.6727	50.7514	29.9172	53.2141	38.7599	41.6502	40.6261	58.3727	53.2144	43.1606
PC34:1(16:0/18:1)	131.334	149.081	174.124	148.421	177.992	155.295	141.96	175.758	253.44	316.781	269.649	168.863	173.565	254.274	173.825	146.655	200.529	161.815	157.031	87.9402	150.74	162.751	252.183	187.08	151.829
PC40:6(18:0/22:6)	39.9433	46.8571	42.6939	47.3946	46.4036	41.7231	39.1439	42.6906	66.4747	64.1872	50.2706	53.2389	38.8731	74.4538	60.3008	52.2691	54.2736	35.1029	50.7715	30.1879	44.2222	42.4903	58.5429	56.4742	42.584
PC36:1(18:1/18:0)	38.5322	44.3595	44.2802	44.9046	43.3639	37.8365	33.5576	42.4313	59.0827	82.538	65.0435	45.6066	44.5627	62.096	47.2123	45.8412	48.9876	38.6133	45.6672	29.135	43.0191	39.2973	63.0677	49.928	40.6008
Egg Lyso PC	62.4839	61.0553	63.329	64.8131	80.7535	83.7601	91.5442	93.6319	98.0007	112.254	102.158	93.2734	82.7407	87.5148	86.8054	65.727	80.3204	90.2856	82.7631	59.202	62.9203	87.4224	101.422	80.697	78.1428
Lyso PC14:0	0.244978	0.288482	0.275519	0.269363	0.330829	0.35296	0.33546	0.313865	0.369574	0.363801	0.328464	0.380006	0.370552	0.375257	0.350614	0.317234	0.321995	0.313809	0.329252	0.276487	0.269586	0.333279	0.360461	0.353414	0.310386
Lyso PC15:0	0.353808	0.370705	0.376063	0.392199	0.48592	0.503751	0.509784	0.463858	0.539319	0.581106	0.59364	0.544984	0.589685	0.56459	0.560041	0.470019	0.46368	0.49968	0.456926	0.3811	0.373194	0.490828	0.564762	0.546084	0.450346
Lyso PC17:0	0.567016	0.54245	0.586672	0.479595	0.693689	0.631202	0.845672	0.658747	0.687028	0.763465	0.787711	0.720661	0.588966	0.745452	0.806815	0.621613	0.644963	0.67228	0.634312	0.641456	0.543933	0.707327	0.739716	0.690712	0.648253
Lyso PC18:0	13.0206	13.1356	11.33	12.0249	13.1561	14.1721	16.3965	17.2316	16.394	18.6288	18.6627	16.3664	13.0715	15.3825	17.113	14.0864	10.9575	14.9606	14.1076	10.979	12.3778	15.2391	17.513	14.9134	12.7512
Lyso PC18:1	4.77533	6.73488	7.11321	5.48475	7.01998	8.43755	7.43361	5.10327	8.83847	8.52777	8.73981	8.29407	7.46305	6.23955	9.92095	7.03928	5.61338	8.20839	8.26422	6.17548	6.02704	6.9986	8.60003	7.66571	7.06537
Lyso PC20:0	0.246476	0.266571	0.23547	0.263127	0.339308	0.373451	0.389654	0.376299	0.317412	0.352792	0.312831	0.397716	0.400955	0.407788	0.356225	0.320879	0.263157	0.369322	0.322971	0.326478	0.252911	0.369678	0.345188	0.371462	0.320482
Lyso PC22:0	0.079524	0.0771603	0.0759131	0.0725317	0.0878295	0.101659	0.102031	0.0949117	0.0823173	0.109806	0.0940124	0.101205	0.116925	0.118289	0.0898837	0.0819838	0.0840809	0.0893812	0.0834938	0.0821245	0.0762823	0.0966078	0.096835	0.10177	0.0847701
Lyso PC24:0	0.0741951	0.111687	0.0688026	0.0800396	0.135541	0.163853	0.168259	0.166394	0.123717	0.195425	0.192499	0.09951	0.124584	0.118452	0.125318	0.123528	0.119696	0.176886	0.158742	0.115463	0.0836811	0.158512	0.152788	0.122971	0.142697
