# Supplementary material for: B cell-derived anti-beta 2 glycoprotein I antibody mediates hyperhomocysteinemia-aggravated hypertensive glomerular lesions by triggering ferroptosis
Source: Signal Transduct Target Ther. 2023 Mar 13;8:103. doi: 10.1038/s41392-023-01313-x (PMC10008839; doi:10.1038/s41392-023-01313-x)
Supplement: Supplementary file 3 — Table 2--Free fatty acids of kidney tissue [file 41392_2023_1313_MOESM3_ESM.xlsx]

## Sheet: Sheet1
					FFA 14:0	FFA 16:0	FFA 18:0	FFA 18:1	FFA 18:2	FFA 20:0	FFA 20:1	FFA 20:2	FFA 20:4	FFA 20:5	FFA 22:0
标准曲线实际浓度（nM ）				STD A	550.172	48.9749	44.1284	44.4447	111.914	10.0387	40.4165	101.704	41.2224	41.4983	36.8376
				STD B	1100.34	97.9497	88.2568	88.8893	223.827	20.0774	80.8329	203.408	82.4449	82.9966	73.6753
				STD C	2200.69	195.899	176.514	177.779	447.655	40.1548	161.666	406.816	164.89	165.993	147.351
				STD D	4401.38	391.799	353.027	355.557	895.31	80.3095	323.332	813.632	329.779	331.986	294.701
				STD E	8802.75	783.598	706.055	711.115	1790.62	160.619	646.663	1627.26	659.559	663.972	589.402
				STD F	17605.5	1567.2	1412.11	1422.23	3581.24	321.238	1293.33	3254.53	1319.12	1327.94	1178.8
				STD G	35211	3134.39	2824.22	2844.46	7162.48	642.476	2586.65	6509.06	2638.24	2655.89	2357.61
标准曲线测定浓度（nM ）				STD A	581.992	N/A	4.10185	71.1285	N/A	N/A	N/A	61.4037	49.0066	N/A	37.1821
				STD B	970.307	179.548	N/A	106.448	N/A	76.0115	42.9816	175.828	82.1821	18.0105	77.7844
				STD C	1893.06	174.565	N/A	113.744	293.345	54.7981	61.0798	271.704	126.733	83.7521	114.569
				STD D	3910.05	32.4829	47.6022	239.092	858.296	63.6806	342.413	780.023	286.814	273.203	257.294
				STD E	13298.9	1286.36	1076.4	923.714	2018.48	89.4662	912.398	1892.75	754.583	832.468	711.004
				STD F	19231.4	2077.91	1748.61	1340.65	3522.27	548.191	1252.03	3301.22	1308.49	1666.19	1228.17
				STD G	34482.3	2922.73	2616.23	2849.7	7152.38	659.684	2546.97	6433.48	2627.44	2460.81	2425.28
样品测定浓度（nM ）				1	3509.55	23508.7	4171.63	21077	192224	282.187	308.506	7118.94	95796.4	12652.1	53663.4
				2	7000.65	34612	7017.53	28686.5	282890	545.063	306.34	7397.73	111460	19353.8	65639.1
				3	3061.9	21777.7	3638.94	20740.4	186517	591.8	328.177	5754.35	80297.5	9159.35	34722.3
				4	3563.15	27544.4	5072.48	25554.8	229930	592.538	373.048	9897.53	117846	9912.91	47782.7
				5	6470	27220.8	6653.34	43794.3	361234	622.431	811.647	6166.88	94624.7	29719.2	50496.8
				6	2264.99	13962.6	2005.86	25540.6	196810	469.902	372.97	3866.55	52602.9	22288.4	26898.8
				7	1365.03	16034.1	2651.49	14904.8	130454	408.98	150.806	3846.09	67241.4	20977.6	34883
				8	1574	19707.1	3825.21	18713	180318	458.44	197.778	5184.05	77408	30146.7	42550.8
				9	2654.48	10544.8	426.548	10519.9	102754	280.81	232.604	2605.33	34280.6	3840.67	13651.4
				10	2325.92	13492.6	965.038	11689.6	115006	237.337	125.368	3797.4	59363.6	6954.05	27908
				11	4621.62	28718	5203.55	23628.2	224299	594.265	427.216	6709.44	88508.9	10251.7	41935.9
				12	3126.4	20975.7	3332.8	21032.8	172411	578.903	319.663	5720.63	72135	8162.23	34815.9
				13	5609.8	28337.9	6060.19	23901.9	256019	636.882	489.482	5851.92	103507	20650.1	51766.9
				14	2570.87	23547.1	4722.61	19754.6	201137	490.596	329.975	5046.43	88227.4	12269.2	45878.5
				15	4655.51	33580.3	7963.72	28852.8	242621	567.908	419.607	7593.72	108775	13523.2	46963.7
				16	4048.3	24976.7	6192.18	21165.2	203060	540.399	254.148	6081.44	89165.5	17104.3	41219.6
				17	6646.22	39061.2	11555.7	31681.1	332940	725.6	557.37	8437.3	138692	32981.5	54518.5
				18	5119.48	28517.5	7034.17	26596.2	251178	494.504	456.197	7099.03	94846.5	32499.5	52331.6
				19	2091.79	15793	2916.88	17160	117565	524.098	359.84	4420.36	45267.6	16787.7	25640.7
				20	3241.02	24192.1	5908.96	16433.4	166803	621.605	288.038	4312.09	79888.3	13579.5	37480.3
样品实际浓度（nmol/g）				1	32.9535	220.739	39.1703	197.906	1804.92	2.64964	2.89677	66.8445	899.497	118.799	503.882
				2	66.6728	329.639	66.8336	273.205	2694.19	5.19108	2.91752	70.4545	1061.52	184.322	625.134
				3	36.4512	259.259	43.3208	246.91	2220.45	7.04523	3.90687	68.5042	955.922	109.04	413.361
				4	34.9329	270.043	49.7302	250.537	2254.22	5.80919	3.65733	97.0346	1155.35	97.1854	468.458
				5	57.7034	242.772	59.3386	390.585	3221.71	5.55123	7.23877	55.0001	843.921	265.055	450.361
				6	19.2356	118.579	17.0349	216.906	1671.42	3.99068	3.16747	32.837	446.733	189.286	228.44
				7	11.5558	135.738	22.4465	126.179	1104.37	3.46227	1.27666	32.5595	569.239	177.589	295.306
				8	13.6721	171.18	33.2266	162.545	1566.28	3.9821	1.71794	45.0297	672.382	261.86	369.606
				9	34.1962	135.843	5.49498	135.522	1323.72	3.61752	2.99651	33.563	441.618	49.4772	175.863
				10	30.7052	178.12	12.7398	154.318	1518.24	3.13316	1.65502	50.1307	783.677	91.8026	368.423
				11	41.3568	256.985	46.5642	211.438	2007.15	5.31781	3.82296	60.0397	792.026	91.7377	375.266
				12	29.5641	198.352	31.5158	198.892	1630.36	5.47426	3.02282	54.0957	682.128	77.1842	329.229
				13	59.5995	301.066	64.3845	253.937	2719.99	6.76634	5.20034	62.1718	1099.67	219.39	549.98
				14	26.2669	240.584	48.2514	201.834	2055.04	5.01247	3.37139	51.56	901.429	125.356	468.746
				15	47.2042	340.485	80.7475	292.55	2460.03	5.75826	4.25457	76.9959	1102.91	137.118	476.184
				16	40.5845	250.393	62.0769	212.182	2035.69	5.41753	2.54785	60.9668	893.89	171.472	413.229
				17	61.1147	359.184	106.26	291.321	3061.51	6.67219	5.12524	77.5844	1275.33	303.278	501.319
				18	43.7563	243.739	60.1211	227.318	2146.82	4.22653	3.89912	60.6755	810.654	277.774	447.279
				19	17.7647	134.123	24.7718	145.733	998.43	4.45094	3.05596	37.5402	384.438	142.57	217.755
				20	37.0932	276.877	67.6275	188.079	1909.04	7.11422	3.29657	49.3515	914.315	155.417	428.959

## Sheet: Sheet2
Free fatty acids of kidney tissue
	Sham 1	Sham 2	Sham 3	Sham 4	HHcy 1	HHcy 2	HHcy 3	HHcy 4	2K1C 1	2K1C 2	2K1C 3	2K1C 4	KH 1	KH 2	KH 3	KH 4	KHR 1	KHR 2	KHR 3	KHR 4	Sham	HHcy	2K1C	KH	KHR
(nmol/g protein)	A	A	A	A	B	B	B	B	C	C	C	C	D	D	D	D	E	E	E	E	mean	mean	mean	mean	mean
FFA 14:0	19.2356	34.1962	13.6721	17.7647	36.4512	40.5845	41.3568	32.9535	47.2042	43.7563	37.0932	34.9329	66.6728	57.7034	59.5995	61.1147	11.5558	30.7052	29.5641	26.2669	21.2171	37.8365	40.7466	61.2726	24.523
FFA 16:0	118.579	135.843	171.18	134.123	259.259	250.393	256.985	220.739	340.485	243.739	276.877	270.043	329.639	242.772	301.066	359.184	135.738	178.12	198.352	240.584	139.931	246.844	282.786	308.165	188.198
FFA 18:0	17.0349	5.49498	33.2266	24.7718	43.3208	62.0769	46.5642	39.1703	80.7475	60.1211	67.6275	49.7302	66.8336	59.3386	64.3845	106.26	22.4465	12.7398	31.5158	48.2514	20.1321	47.783	64.5566	74.2041	28.7384
FFA 18:1	216.906	135.522	162.545	145.733	246.91	212.182	211.438	197.906	292.55	227.318	188.079	250.537	273.205	390.585	253.937	291.321	126.179	154.318	198.892	201.834	165.176	217.109	239.621	302.262	170.306
FFA 18:2	1671.42	1323.72	1566.28	998.43	2220.45	2035.69	2007.15	1804.92	2460.03	2146.82	1909.04	2254.22	2694.19	3221.71	2719.99	3061.51	1104.37	1518.24	1630.36	2055.04	1389.96	2017.05	2192.53	2924.35	1577
FFA 20:0	3.99068	3.61752	3.9821	4.45094	7.04523	5.41753	5.31781	2.64964	5.75826	4.22653	7.11422	5.80919	5.19108	5.55123	6.76634	6.67219	3.46227	3.13316	5.47426	5.01247	4.01031	5.10755	5.72705	6.04521	4.27054
FFA 20:1	3.16747	2.99651	1.71794	3.05596	3.90687	2.54785	3.82296	2.89677	4.25457	3.89912	3.29657	3.65733	2.91752	7.23877	5.20034	5.12524	1.27666	1.65502	3.02282	3.37139	2.73447	3.29361	3.7769	5.12047	2.33147
FFA 20:2	32.837	33.563	45.0297	37.5402	68.5042	60.9668	60.0397	66.8445	76.9959	60.6755	49.3515	97.0346	70.4545	55.0001	62.1718	77.5844	32.5595	50.1307	54.0957	51.56	37.2425	64.0888	71.0144	66.3027	47.0865
FFA 20:4	446.733	441.618	672.382	384.438	955.922	893.89	792.026	899.497	1102.91	810.654	914.315	1155.35	1061.52	843.921	1099.67	1275.33	569.239	783.677	682.128	901.429	486.293	885.334	995.808	1070.11	734.119
FFA 20:5	189.286	49.4772	261.86	142.57	109.04	171.472	91.7377	118.799	137.118	277.774	155.417	97.1854	184.322	265.055	219.39	303.278	177.589	91.8026	77.1842	125.356	160.799	122.762	166.873	243.011	117.983
FFA 22:0	228.44	175.863	369.606	217.755	413.361	413.229	375.266	503.882	476.184	447.279	428.959	468.458	625.134	450.361	549.98	501.319	295.306	368.423	329.229	468.746	247.916	426.434	455.22	531.699	365.426
