# Supplementary material for: B cell-derived anti-beta 2 glycoprotein I antibody mediates hyperhomocysteinemia-aggravated hypertensive glomerular lesions by triggering ferroptosis
Source: Signal Transduct Target Ther. 2023 Mar 13;8:103. doi: 10.1038/s41392-023-01313-x (PMC10008839; doi:10.1038/s41392-023-01313-x)
Supplement: Supplementary file 4 — Table 3--Oxidative phospholipidomics of GECs [file 41392_2023_1313_MOESM4_ESM.xlsx]

## Sheet: 细胞脂质组学结果
Oxidative phospholipidomics of GECs
Species	Con-B CM1	Con-B CM2	Con-B CM3	Con-B CM4	Con-B CM+Ang 1	Con-B CM+Ang 2	Con-B CM+Ang 3	Con-B CM+Ang 4	Hcy-B CM1	Hcy-B CM2	Hcy-B CM3	Hcy-B CM4	Hcy-B CM+Ang 1	Hcy-B CM+Ang 2	Hcy-B CM+Ang 3	Hcy-B CM+Ang 4	Hcy-B CM+Ang+Fer 1	Hcy-B CM+Ang+Fer 2	Hcy-B CM+Ang+Fer 3	Hcy-B CM+Ang+Fer 4	Con-B CM	Con-B CM+Ang	Hcy-B CM	Hcy-B CM+Ang	Hcy-B CM+Ang+Fer
umol/mg protein	A	A	A	A	B	B	B	B	C	C	C	C	D	D	D	D	E	E	E	E	mean	mean	mean	mean	mean
PC32:2(16:1/16:1)	0.00269366	0.00285082	0.00289759	0.00307351	0.0028073	0.00277172	0.00304824	0.00268631	0.00262342	0.00303849	0.00356954	0.00310839	0.00274156	0.00237704	0.00252993	0.00242471	0.00124381	0.0013325	0.00141712	0.00123908	0.00287889	0.00282839	0.00308496	0.00251831	0.00130813
PC32:1(16:0/16:1)	0.00967885	0.0107836	0.012229	0.0120829	0.0114791	0.0116204	0.00959609	0.00889213	0.0108976	0.013599	0.0126315	0.0107038	0.0105265	0.0106706	0.0106883	0.00977394	0.00650628	0.00602763	0.00630242	0.00716297	0.0111936	0.0103969	0.011958	0.0104149	0.00649983
PC34:3(16:1/18:2)	0.000526516	0.000747082	0.000734265	0.000712747	0.000695316	0.000707736	0.000746045	0.000682505	0.000638985	0.00051081	0.000632618	0.0004445	0.000678007	0.000619408	0.000601369	0.000561214	0.00032884	0.000296209	0.000362054	0.00037759	0.000680153	0.0007079	0.000556728	0.000615	0.000341173
PC34:2(16:0/18:2)	0.00196793	0.00186233	0.00249016	0.00282739	0.00242787	0.00256566	0.00249624	0.00219697	0.00199212	0.00218744	0.00237813	0.00165992	0.00176077	0.00173521	0.00217308	0.00211949	0.00165315	0.00197182	0.00148917	0.0018251	0.00228695	0.00242169	0.0020544	0.00194714	0.00173481
PC34:2(16:1/18:1)	0.0105932	0.0117698	0.0157305	0.0164122	0.0142986	0.0152973	0.0124464	0.0120689	0.00813134	0.00935052	0.0105829	0.00714939	0.00887509	0.0092722	0.00820018	0.00968805	0.00507316	0.00594758	0.00526516	0.00614218	0.0136264	0.0135278	0.00880354	0.00900888	0.00560702
PC34:1(16:0/18:1)	0.0267516	0.0274574	0.0327156	0.032211	0.0338776	0.0348994	0.0292622	0.0263407	0.0219264	0.0252336	0.0281941	0.0199816	0.0251483	0.0237212	0.0198531	0.0248694	0.0184536	0.0199117	0.0161205	0.0193437	0.0297839	0.031095	0.0238339	0.023398	0.0184574
PC34:1(16:1/18:0)	0.00603766	0.0057165	0.00730761	0.0078588	0.00715151	0.00783429	0.00685932	0.00629445	0.00459827	0.00452401	0.00482676	0.00328726	0.00551396	0.0050771	0.00419903	0.00507203	0.00246793	0.00293201	0.0029619	0.00276309	0.00673014	0.00703489	0.00430908	0.00496553	0.00278123
PC36:5(20:4/16:1)	0.00057895	0.000446188	0.000538373	0.000598215	0.000393176	0.000595506	0.000520445	0.000482919	0.000979483	0.00112199	0.000971044	0.000861459	0.000965726	0.000892237	0.000910642	0.000797931	0.000598625	0.000689447	0.000534142	0.000606617	0.000540432	0.000498011	0.000983493	0.000891634	0.000607208
PC36:4(20:4/16:0)	0.0022084	0.00226336	0.00282635	0.00284402	0.0024461	0.00319642	0.00271809	0.00253995	0.00384647	0.00414311	0.00373018	0.00343098	0.0035012	0.00285541	0.00294446	0.00282806	0.00332875	0.00372371	0.00337661	0.00382195	0.00253553	0.00272514	0.00378769	0.00303228	0.00356275
PC36:4(20:3/16:1)	0.000354256	0.000305891	0.000437246	0.000403819	0.000389961	0.000317019	0.000318439	0.000251981	0.00031653	0.000340266	0.000473858	0.000373941	0.000472943	0.00035101	0.000315406	0.000356747	0.000208217	0.000326654	0.000266879	0.000239291	0.000375303	0.00031935	0.000376149	0.000374027	0.00026026
PC36:4(18:2/18:2)	0.000327289	0.000235043	0.000423488	0.000356278	0.000392413	0.000286391	0.000395437	0.000318228	0.000245943	0.000235515	0.000249857	0.00018837	0.000257057	0.000212523	0.000222913	0.000160513	9.07e-05	0.00020686	0.00015385	0.000253816	0.000335524	0.000348117	0.000229921	0.000213252	0.000176306
PC36:3(20:3/16:0)	0.00189522	0.00154117	0.00178351	0.00203481	0.00177728	0.00221244	0.00187089	0.00178361	0.00161349	0.00182074	0.00190634	0.0014794	0.0013913	0.00181563	0.00149626	0.00157098	0.0013403	0.00186608	0.00151459	0.00170579	0.00181368	0.00191106	0.00170499	0.00156854	0.00160669
PC36:3(18:1/18:2)	0.00396505	0.00334255	0.00487615	0.00578624	0.00395725	0.00545679	0.00444595	0.00429787	0.002325	0.00283882	0.00233608	0.0023469	0.00264894	0.00263353	0.00247127	0.00278476	0.00209977	0.00232162	0.00201151	0.00216167	0.0044925	0.00453947	0.0024617	0.00263462	0.00214864
PC36:2(18:0/18:2)	0.000726263	0.000794792	0.000919884	0.000760865	0.000856883	0.000939372	0.000922028	0.000626142	0.000632075	0.000866143	0.000762901	0.000560462	0.000946096	0.000796852	0.000824008	0.000849796	0.000440608	0.000585415	0.000705508	0.000661772	0.000800451	0.000836106	0.000705395	0.000854188	0.000598326
PC36:2(18:1/18:1)	0.053321	0.0482704	0.0603574	0.0605774	0.057568	0.058879	0.0591686	0.0545413	0.0341153	0.0339556	0.0367592	0.0251013	0.0350817	0.0381463	0.0351726	0.042626	0.0259078	0.0316314	0.0280597	0.0301256	0.0556316	0.0575392	0.0324828	0.0377567	0.0289311
PC36:1(18:0/18:1)	0.00601108	0.00447819	0.00601536	0.00627081	0.00555026	0.00630205	0.00616886	0.00590694	0.00329312	0.0039516	0.00400903	0.00308308	0.00487633	0.00488036	0.00420902	0.00544063	0.00230103	0.00261904	0.00216744	0.00260586	0.00569386	0.00598203	0.00358421	0.00485159	0.00242334
PC38:6(22:6/16:0)	0.000851733	0.00084589	0.000923998	0.00107851	0.000861513	0.00123277	0.00090975	0.000931137	0.001205	0.000944601	0.00088159	0.00102092	0.00138718	0.00136816	0.00112863	0.00118228	0.00135116	0.00152084	0.00134383	0.00150423	0.000925032	0.000983793	0.00101303	0.00126657	0.00143002
PC38:6(20:4/18:2)	0.000143925	0.000195106	0.000104715	0.00015677	0.000152894	0.000150776	0.000128089	0.000139206	0.000146265	0.000124522	0.000157185	0.000216427	0.000263068	0.000175944	0.000183456	0.000205419	0.000148956	0.00018249	0.000134583	0.000174887	0.000150129	0.000142741	0.0001611	0.000206972	0.000160229
PC38:5(22:5/16:0)	0.00135414	0.00119491	0.00147881	0.00174796	0.0014709	0.00181961	0.0012664	0.00128612	0.00181693	0.0018764	0.00189182	0.00150329	0.00158668	0.00172844	0.00129072	0.00168134	0.00170401	0.00238039	0.00197401	0.0021223	0.00144396	0.00146076	0.00177211	0.00157179	0.00204518
PC38:5(22:4/16:1)	6.51e-05	7.52e-05	8.29e-05	9.5e-05	9.57e-05	7.95e-05	6.98e-05	6.53e-05	0.000167622	0.000123374	0.000145226	0.000117202	0.000104364	0.000164433	0.000165185	0.000164476	7.27e-05	9.53e-05	6.25e-05	0.000115191	7.955e-05	7.7575e-05	0.000138356	0.000149614	8.64228e-05
PC38:5(20:4/18:1)	0.00262861	0.00268057	0.00290128	0.00264425	0.00239547	0.00299071	0.00277228	0.002593	0.00248993	0.00282114	0.00347071	0.00275445	0.00247197	0.00272445	0.00219113	0.00265555	0.00280352	0.00346372	0.00296087	0.00305192	0.00271368	0.00268786	0.00288406	0.00251078	0.00307001
PC38:5(20:3/18:2)	0.000120275	8.95e-05	0.000101333	9.16e-05	9.49e-05	0.000116474	0.000109202	8.59e-05	9.6e-05	9.64e-05	6.22e-05	4.43e-05	7.34e-05	0.000100607	6.53e-05	0.000121555	0.000112516	3.46e-05	7.24e-05	0.000130099	0.000100677	0.000101619	7.4725e-05	9.02155e-05	8.74038e-05
PC38:4(20:4/18:0)	0.00241774	0.00223451	0.0024468	0.00277007	0.00201601	0.00283787	0.00225183	0.00195445	0.00372641	0.00365032	0.00433137	0.00295244	0.00255868	0.00319994	0.00249285	0.00251579	0.00247814	0.00272952	0.00251875	0.00312514	0.00246728	0.00226504	0.00366514	0.00269182	0.00271289
PC38:4(20:3/18:1)	0.00187733	0.00196875	0.00213521	0.0024035	0.00189061	0.00224257	0.00225392	0.00180817	0.00123701	0.00165917	0.00176248	0.00107818	0.00140268	0.00182905	0.00141782	0.00152831	0.00144149	0.00186571	0.00161925	0.00180997	0.0020962	0.00204881	0.00143421	0.00154447	0.0016841
PC38:3(20:3/18:0)	0.00148698	0.0014956	0.00174261	0.00178614	0.00160099	0.0020976	0.00156303	0.00152221	0.00188333	0.00197369	0.00210833	0.0017308	0.00142484	0.00182066	0.00150038	0.00178911	0.0011861	0.00171831	0.0013139	0.00137093	0.00162783	0.00169596	0.00192404	0.00163375	0.00139731
PC40:7(22:6/18:1)	0.0010261	0.00101605	0.000829573	0.00117898	0.000834393	0.00133394	0.000939014	0.000814943	0.000702087	0.00068681	0.00093046	0.000549318	0.000906193	0.000851976	0.000808057	0.000848944	0.00101898	0.00133483	0.00112532	0.00126919	0.00101267	0.000980572	0.000717169	0.000853792	0.00118708
PC40:6(22:6/18:0)	0.000461653	0.000561338	0.000719843	0.000721626	0.000717691	0.000957725	0.000830577	0.000891157	0.000913362	0.000818237	0.000873307	0.00066662	0.000778975	0.000937886	0.000836787	0.000806869	0.000800116	0.000904659	0.000843995	0.00100096	0.000616115	0.000849287	0.000817881	0.000840129	0.000887433
PC40:6(22:5/18:1)	0.0014089	0.0013872	0.00123406	0.00177796	0.00127478	0.00174628	0.00134654	0.00125884	0.0010396	0.000873904	0.00104317	0.000939409	0.00109373	0.00122727	0.000969013	0.000943882	0.00122706	0.00152873	0.0014733	0.00152845	0.00145203	0.00140661	0.000974022	0.00105847	0.00143938
PC40:5(22:5/18:0)	0.00126915	0.00114217	0.00113189	0.00115377	0.000994573	0.00123443	0.00116729	0.00111195	0.00139517	0.00119631	0.00152403	0.00119674	0.0010912	0.00162752	0.00126701	0.00111462	0.00126868	0.00130737	0.00133569	0.00142113	0.00117425	0.00112706	0.00132806	0.00127509	0.00133322
PC40:5(20:4/20:1)	0.000327463	0.000364289	0.000336297	0.000341886	0.000272341	0.000461778	0.000359533	0.000318932	0.0004109	0.000334023	0.000332978	0.000275895	0.000326451	0.000344098	0.000298494	0.000275429	0.000453082	0.000494597	0.000442542	0.000422778	0.000342484	0.000353146	0.000338449	0.000311118	0.00045325
PE34:3(18:2/16:1)	6.36e-05	7.22e-05	7.27e-05	7.79e-05	7.52e-05	0.000116673	5.62e-05	6.34e-05	3.75e-05	2.1e-05	3.56e-05	2.25e-05	6.16e-05	4.91e-05	4.78e-05	3.52e-05	2.53e-05	2.88e-05	3.01e-05	4.42e-05	7.16e-05	7.78682e-05	2.915e-05	4.8425e-05	3.21e-05
PE34:2(18:2/16:0)	0.00011082	0.000136881	0.000171004	0.000188604	0.000146198	0.000160504	0.000126331	0.0001781	0.000149117	0.000171974	0.00017122	0.000183661	0.000198138	0.000151009	0.000231542	0.000157298	0.000123985	0.000129281	9.95e-05	0.000116228	0.000151827	0.000152783	0.000168993	0.000184497	0.000117248
PE34:1(18:1/16:0)	0.00203212	0.00242611	0.00230046	0.00258312	0.00200823	0.00266307	0.00207167	0.00295319	0.00194958	0.00273491	0.00258069	0.00240036	0.00336593	0.00263804	0.00301492	0.00236633	0.00200435	0.00176804	0.00143377	0.0018307	0.00233545	0.00242404	0.00241639	0.0028463	0.00175921
PE34:1(16:1/18:0)	0.000337378	0.000499395	0.000363769	0.000471665	0.000344704	0.000509581	0.000323369	0.000465174	0.000442269	0.000629558	0.000531969	0.000472934	0.000713335	0.000548279	0.000559666	0.000560234	0.000310986	0.000280183	0.000210533	0.000335995	0.000418052	0.000410707	0.000519183	0.000595378	0.000284424
PE36:4(16:0/20:4)	0.000264827	0.000355454	0.000357327	0.000439366	0.000294899	0.000515105	0.000333724	0.000364622	0.000316329	0.00037218	0.000354865	0.00035416	0.000352482	0.000348842	0.000434034	0.000366724	0.00031357	0.000219289	0.000195535	0.000403813	0.000354244	0.000377088	0.000349383	0.000375521	0.000283052
PE36:4(18:2/18:2)	2.71e-05	3.74e-05	4.55e-05	4.91e-05	3.91e-05	3.46e-05	3e-05	4.06e-05	1.44e-05	2.83e-05	2.61e-05	1.59e-05	3.58e-05	1.7e-05	2.49e-05	2.16e-05	2.71e-05	1.24e-05	7.91e-06	1.31e-05	3.9775e-05	3.6075e-05	2.1175e-05	2.4825e-05	1.51275e-05
PE36:4(18:3/18:1)	3.81e-05	3.5e-05	4.77e-05	7.76e-05	6.7e-05	5.95e-05	5.07e-05	4.5e-05	6.87e-05	0.000111812	0.000167305	0.000112496	0.00016388	0.000150604	0.000213576	0.000119825	7.16e-05	5.32e-05	4.52e-05	5.27e-05	4.96e-05	5.555e-05	0.000115078	0.000161971	5.5675e-05
PE36:3(20:3/16:0)	1.94e-05	4.02e-05	3.53e-05	8.59e-05	4.96e-05	5.37e-05	5.18e-05	6.53e-05	5.75e-05	5.14e-05	5.85e-05	6.88e-05	6.58e-05	8.19e-05	8.31e-05	6.67e-05	7.39e-05	3.72e-05	3.22e-05	5.13e-05	4.52e-05	5.51e-05	5.905e-05	7.4375e-05	4.865e-05
PE36:3(18:2/18:1)	0.000503322	0.000609639	0.000651653	0.00085553	0.000673178	0.000757491	0.000600532	0.000873897	0.000367124	0.000397869	0.000427727	0.000463909	0.000629664	0.000620644	0.000662497	0.000531737	0.000404737	0.000333265	0.000236751	0.000404994	0.000655036	0.000726275	0.000414157	0.000611136	0.000344937
PE36:2(18:1/18:1)	0.0103576	0.013261	0.0123877	0.01685	0.012327	0.0145633	0.0114297	0.014056	0.00696441	0.00904977	0.0090186	0.00869972	0.0117559	0.0110314	0.0117458	0.0103357	0.00721897	0.0061005	0.00454132	0.00800524	0.0132141	0.013094	0.00843312	0.0112172	0.00646651
PE36:2(18:2/18:0)	0.000139	0.000197026	0.000177092	0.000240947	0.000189964	0.000190781	0.000151854	0.000227427	0.000225101	0.000308278	0.000271125	0.000230301	0.000367417	0.000328561	0.000284622	0.000295309	0.000168625	0.000145935	0.000110644	0.00021083	0.000188516	0.000190007	0.000258701	0.000318977	0.000159008
PE36:1(18:1/18:0)	0.00151766	0.00217023	0.00166575	0.00312246	0.0024988	0.0027232	0.00218197	0.00254264	0.00233891	0.00290924	0.00284945	0.00286816	0.00405953	0.00339481	0.00343933	0.00300575	0.00159853	0.00135153	0.00103774	0.00197198	0.00211902	0.00248665	0.00274144	0.00347485	0.00148994
PE38:6(16:0/22:6)	6.87e-05	7.76e-05	7.57e-05	0.000127149	7.33e-05	8.41e-05	0.000101119	0.000112577	8.67e-05	0.000151744	9.97e-05	8.42e-05	0.000113364	0.000138624	0.000114944	9.46e-05	9.02e-05	6.62e-05	6.42e-05	9.07e-05	8.72872e-05	9.2774e-05	0.000105586	0.000115383	7.7825e-05
PE38:5(16:0/22:5)	0.000180542	0.000232382	0.000174485	0.000216872	0.000174857	0.000248977	0.000180009	0.000211159	0.000232659	0.000287631	0.000284805	0.000248434	0.00020614	0.000267693	0.000263744	0.000214454	0.000181302	0.000136938	0.000107474	0.000206936	0.00020107	0.000203751	0.000263382	0.000238008	0.000158163
PE38:4(18:0/20:4)	0.000776652	0.00100314	0.00107888	0.00118552	0.00102024	0.00167096	0.00114216	0.00146013	0.00103464	0.00113029	0.00123171	0.00110235	0.00123607	0.00111338	0.0013367	0.00106158	0.00088516	0.000715659	0.000596091	0.00102477	0.00101105	0.00132337	0.00112475	0.00118693	0.000805419
PE38:4(18:1/20:3)	0.000419455	0.000475366	0.000477716	0.000504543	0.000519022	0.000582528	0.000459815	0.000537601	0.000603907	0.000578498	0.000756232	0.000698977	0.000904499	0.000697349	0.000788668	0.000828392	0.000441067	0.000351818	0.000342499	0.000553954	0.00046927	0.000524741	0.000659403	0.000804727	0.000422335
PE40:6(18:0/22:6)	0.000187093	0.000321127	0.000296394	0.000377602	0.000278931	0.000312052	0.00030204	0.000361066	0.000317592	0.000422024	0.000379913	0.000373689	0.000597908	0.000376384	0.000439761	0.000489062	0.000333424	0.000276901	0.000166184	0.000327224	0.000295554	0.000313522	0.000373304	0.000475779	0.000275933
PE40:5(18:0/22:5)	0.00048868	0.000625516	0.000632397	0.000682065	0.000558197	0.00071253	0.000612559	0.000990273	0.000669198	0.000850618	0.000798679	0.000791444	0.00113225	0.00084813	0.000868342	0.000812888	0.000565186	0.000392328	0.00029524	0.000598272	0.000607165	0.00071839	0.000777485	0.000915402	0.000462756
PE42:5(22:1/20:4)	3.64e-05	3.62e-05	4.4e-05	5.95e-05	4.58e-05	5.38e-05	2.84e-05	3.77e-05	2.7e-05	2.05e-05	3.51e-05	4.17e-05	2.68e-05	4.04e-05	5.04e-05	4.37e-05	3.73e-05	2.86e-05	1.91e-05	2.41e-05	4.4025e-05	4.1425e-05	3.1075e-05	4.0325e-05	2.7275e-05
PE42:4(22:0/20:4)	2.95e-05	4.77e-05	4.44e-05	6.61e-05	3.44e-05	3.82e-05	3.36e-05	5.63e-05	3.6e-05	2.63e-05	3.99e-05	2.52e-05	3.22e-05	5.11e-05	7.26e-05	5.19e-05	2.84e-05	2.81e-05	1.96e-05	4.81e-05	4.6925e-05	4.0625e-05	3.185e-05	5.195e-05	3.105e-05
HOOA-PC	1.4e-07	1.24e-07	1.15e-07	1.14e-07	8.65e-08	1.23e-07	8.72e-08	8.79e-08	2.88e-07	3.64e-07	3.26e-07	3.95e-07	2.14e-07	1.53e-07	2.26e-07	3.6e-07	2.06e-07	2.7e-07	2.74e-07	2.35e-07	1.2325e-07	9.615e-08	3.4325e-07	2.3825e-07	2.4625e-07
KOOA-PC	3.61e-08	2.96e-08	2.82e-08	2.99e-08	2.17e-08	3.14e-08	2.3e-08	2e-08	6.9e-08	9.82e-08	7.36e-08	1.01e-07	6.49e-08	3.87e-08	5.74e-08	9.01e-08	3.97e-08	5.73e-08	5.46e-08	4.64e-08	3.095e-08	2.4025e-08	8.545e-08	6.2775e-08	4.95e-08
HOdiA-PC	2.87e-08	3.02e-08	2.96e-08	2.63e-08	2.14e-08	3e-08	2.24e-08	2.29e-08	6.81e-08	9.28e-08	8.29e-08	1.21e-07	6.08e-08	4.14e-08	6.96e-08	8.04e-08	4.85e-08	6.59e-08	7.79e-08	7.79e-08	2.87e-08	2.4175e-08	9.12e-08	6.305e-08	6.755e-08
IsoF-PC	7.27e-08	9.91e-08	1.05e-07	1.11e-07	1.09e-07	1.32e-07	1.09e-07	1.14e-07	2.19e-07	2.59e-07	2.21e-07	2.09e-07	2.41e-07	2.22e-07	2.23e-07	2.26e-07	8.95e-08	8.31e-08	8.24e-08	9.67e-08	9.695e-08	1.16e-07	2.27e-07	2.28e-07	8.7925e-08
F2-IsoP-PC	3.08e-08	3.2e-08	4.51e-08	3.47e-08	3.13e-08	6.38e-08	3.6e-08	3.02e-08	3.87e-08	5.53e-08	4.7e-08	7.59e-08	4.77e-08	5.3e-08	5.49e-08	5.84e-08	2.59e-08	2.58e-08	2.46e-08	3.57e-08	3.565e-08	4.0325e-08	5.4225e-08	5.35e-08	2.8e-08
PE(18:0a/C20:4+3[O])	9.63e-06	1.57e-05	1.01e-05	1.65e-05	1.5e-05	1.37e-05	1.35e-05	1.32e-05	1.44e-05	1.59e-05	1.44e-05	1.96e-05	1.32e-05	1.75e-05	2.20106e-05	3.21453e-05	1.45e-05	1.14e-05	1.23e-05	1.5e-05	1.29825e-05	1.385e-05	1.6075e-05	2.1214e-05	1.33e-05
PE(18:0/22:4+1[O])	2.81524e-05	4.25856e-05	3.43368e-05	3.77639e-05	3.87896e-05	4.16826e-05	3.41494e-05	3.66755e-05	8.51121e-05	9.18339e-05	9.12061e-05	7.95723e-05	9.30909e-05	0.000105675	0.000117367	0.000152042	4.74742e-05	3.67599e-05	3.27859e-05	3.59063e-05	3.57097e-05	3.78243e-05	8.69311e-05	0.000117044	3.82316e-05
PE(18:0/22:4+2[O])	1.42e-05	2.37117e-05	1.75e-05	2.10641e-05	2.04074e-05	2.14547e-05	2.12147e-05	2.292e-05	5.95181e-05	5.6028e-05	6.58281e-05	5.88143e-05	5.00272e-05	4.7537e-05	5.2886e-05	6.06528e-05	2.60157e-05	1.91e-05	1.78e-05	2.51295e-05	1.9119e-05	2.14992e-05	6.00471e-05	5.27758e-05	2.20113e-05
PE(18:0/22:4+3[O])	1.65e-05	2.18943e-05	1.91e-05	2e-05	2.23017e-05	2.68124e-05	2.07841e-05	1.75e-05	1.92e-05	2.1553e-05	2.04377e-05	1.59e-05	2.06173e-05	1.92e-05	2.86589e-05	2.52503e-05	2.11036e-05	1.63e-05	1.68e-05	2.25101e-05	1.93736e-05	2.18496e-05	1.92727e-05	2.34316e-05	1.91784e-05
18:0a/10-HDOHE-PE	5.16e-06	8.43e-06	5.94e-06	6.61e-06	8.43e-06	6.58e-06	8.51e-06	7.62e-06	2.99e-06	1.04e-06	2.79e-06	1.78e-06	9.52e-06	1.35e-05	1.16e-05	1.32e-05	1.06e-05	9.56e-06	1.19e-05	9.21e-06	6.535e-06	7.785e-06	2.15e-06	1.1955e-05	1.03175e-05
